# Supplementary material for: Stem cell therapy for female stress urinary incontinence: Results, limitations and lessons learned from a pilot clinical study
Source: PLoS One. 2026 Feb 27;21(2):e0342452. doi: 10.1371/journal.pone.0342452 (PMC12948050; doi:10.1371/journal.pone.0342452)
Supplement: S1 Appendix — (ZIP) [file pone.0342452.s004.zip]

Archive with 14 entries (13 files):
- Supporting Information Files/
- Supporting Information Files/Addendum_Project_Final_R1_English.docx
- Supporting Information Files/Addendum_Projeto_Final_R1.docx
- Supporting Information Files/Emenda1_PB_PARECER_CONSUBSTANCIADO_CEP_2579812_E1_Ocultado.pdf
- Supporting Information Files/Emenda2_PB_PARECER_CONSUBSTANCIADO_CEP_3114724_E2_Ocultado.pdf
- Supporting Information Files/Emenda3_PB_PARECER_CONSUBSTANCIADO_CEP_3817706_E3_Ocultado.pdf
- Supporting Information Files/HIAE_PB_PARECER_CONSUBSTANCIADO_CEP_3907497_Ocultado.pdf
- Supporting Information Files/Project_English.pdf
- Supporting Information Files/Project_final.pdf
- Supporting Information Files/StaMarcelina_PB_PARECER_CONSUBSTANCIADO_CEP_4400583_Ocultado.pdf
- Supporting Information Files/Supplement1_SOP SkM-MSC.pdf
- Supporting Information Files/Supplement2_SOP_BoneMarrowSC.pdf
- Supporting Information Files/Supplement3_endotoxin.pdf
- Supporting Information Files/UNIFESP_PB_PARECER_CONSUBSTANCIADO_CEP_707060_Ocultado.pdf
